# Supplementary material for: Decoupling between Translational Diffusion and Viscoelasticity in Transient Networks with Controlled Network Connectivity
Source: Gels. 2022 Dec 16;8(12):830. doi: 10.3390/gels8120830 (PMC9778075; doi:10.3390/gels8120830)
Supplement: Supplementary file 1 [file gels-08-00830-s001.zip]

Archive with 1 entries (1 files):
- gels-2093140-supplementary.pdf
